# Supplementary material for: Generation of Physical Map Contig-Specific Sequences Useful for Whole Genome Sequence Scaffolding
Source: PLoS One. 2013 Oct 24;8(10):e78872. doi: 10.1371/journal.pone.0078872 (PMC3811975; doi:10.1371/journal.pone.0078872)
Supplement: Table S1 — The sequences of adaptors (Ai, i=1-38) and primers (Pj, j=1-48). (XLSX) [file pone.0078872.s001.xlsx]

## Sheet: Sheet1
Supplementary table 1. The sequences of adaptors (Ai, i=1-38) and primers (Pj, j=1-48).
	Forward	Reverse
A1	GACGATGAGTCCGCTCCA	TATGGAGCGGACTCAT
A2	GACGATGAGTCCGTTCGA	TATCGAACGGACTCAT
A3	GACGATGAGTCCGAATGA	TATCATTCGGACTCAT
A4	GACGATGAGTCCGGTTGA	TATCAACCGGACTCAT
A5	GACGATGAGTCCGCAGTA	TATACTGCGGACTCAT
A6	GACGATGAGTCCGCTCAC	TAGTGAGCGGACTCAT
A7	GACGATGAGTCCGAATAC	TAGTATTCGGACTCAT
A8	GACGATGAGTCCGTCTAC	TAGTAGACGGACTCAT
A9	GACGATGAGTCCGACACC	TAGGTGTCGGACTCAT
A10	GACGATGAGTCCGCTACC	TAGGTAGCGGACTCAT
A11	GACGATGAGTCCGATCCC	TAGGGATCGGACTCAT
A12	GACGATGAGTCCGAGGCC	TAGGCCTCGGACTCAT
A13	GACGATGAGTCCGTTAGC	TAGCTAACGGACTCAT
A14	GACGATGAGTCCGCAGGC	TAGCCTGCGGACTCAT
A15	GACGATGAGTCCGGTGGC	TAGCCACCGGACTCAT
A16	GACGATGAGTCCGCCATC	TAGATGGCGGACTCAT
A17	GACGATGAGTCCGTACTC	TAGAGTACGGACTCAT
A18	GACGATGAGTCCGCAAAG	TACTTTGCGGACTCAT
A19	GACGATGAGTCCGTCAAG	TACTTGACGGACTCAT
A20	GACGATGAGTCCGACGAG	TACTCGTCGGACTCAT
A21	GACGATGAGTCCGGTGAG	TACTCACCGGACTCAT
A22	GACGATGAGTCCGGTACG	TACGTACCGGACTCAT
A23	GACGATGAGTCCGCACCG	TACGGTGCGGACTCAT
A24	GACGATGAGTCCGTTCCG	TACGGAACGGACTCAT
A25	GACGATGAGTCCGACTCG	TACGAGTCGGACTCAT
A26	GACGATGAGTCCGCATGG	TACCATGCGGACTCAT
A27	GACGATGAGTCCGATCTG	TACAGATCGGACTCAT
A28	GACGATGAGTCCGTAGTG	TACACTACGGACTCAT
A29	GACGATGAGTCCGGGTTG	TACAACCCGGACTCAT
A30	GACGATGAGTCCGTTTTG	TACAAAACGGACTCAT
A31	GACGATGAGTCCGGGAAT	TAATTCCCGGACTCAT
A32	GACGATGAGTCCGGTCAT	TAATGACCGGACTCAT
A33	GACGATGAGTCCGTGACT	TAAGTCACGGACTCAT
A34	GACGATGAGTCCGCTGCT	TAAGCAGCGGACTCAT
A35	GACGATGAGTCCGCTAGT	TAACTAGCGGACTCAT
A36	GACGATGAGTCCGACTGT	TAACAGTCGGACTCAT
A37	GACGATGAGTCCGCACTT	TAAAGTGCGGACTCAT
A38	GACGATGAGTCCGAGCTT	TAAAGCTCGGACTCAT
P1	GAGTTTGAACGACGATGAGTCCG	GAGTTTGAACGACGATGAGTCCG
P2	GAGTTACAAGGACGATGAGTCCG	GAGTTACAAGGACGATGAGTCCG
P3	GAGTTGGAATGACGATGAGTCCG	GAGTTGGAATGACGATGAGTCCG
P4	GAGTTCTACCGACGATGAGTCCG	GAGTTCTACCGACGATGAGTCCG
P5	GAGTTGAACTGACGATGAGTCCG	GAGTTGAACTGACGATGAGTCCG
P6	GAGTTTGACTGACGATGAGTCCG	GAGTTTGACTGACGATGAGTCCG
P7	GAGTTCAAGTGACGATGAGTCCG	GAGTTCAAGTGACGATGAGTCCG
P8	GAGTTTCAGTGACGATGAGTCCG	GAGTTTCAGTGACGATGAGTCCG
P9	GAGTTTTATAGACGATGAGTCCG	GAGTTTTATAGACGATGAGTCCG
P10	GAGTTTGATCGACGATGAGTCCG	GAGTTTGATCGACGATGAGTCCG
P11	GAGTTTAATGGACGATGAGTCCG	GAGTTTAATGGACGATGAGTCCG
P12	GAGTTATATTGACGATGAGTCCG	GAGTTATATTGACGATGAGTCCG
P13	GAGTTGCCACGACGATGAGTCCG	GAGTTGCCACGACGATGAGTCCG
P14	GAGTTTTCACGACGATGAGTCCG	GAGTTTTCACGACGATGAGTCCG
P15	GAGTTTACAGGACGATGAGTCCG	GAGTTTACAGGACGATGAGTCCG
P16	GAGTTGGCAGGACGATGAGTCCG	GAGTTGGCAGGACGATGAGTCCG
P17	GAGTTGTCCTGACGATGAGTCCG	GAGTTGTCCTGACGATGAGTCCG
P18	GAGTTACCGAGACGATGAGTCCG	GAGTTACCGAGACGATGAGTCCG
P19	GAGTTTTCGAGACGATGAGTCCG	GAGTTTTCGAGACGATGAGTCCG
P20	GAGTTGACGGGACGATGAGTCCG	GAGTTGACGGGACGATGAGTCCG
P21	GAGTTCACTCGACGATGAGTCCG	GAGTTCACTCGACGATGAGTCCG
P22	GAGTTTCCTGGACGATGAGTCCG	GAGTTTCCTGGACGATGAGTCCG
P23	GAGTTATCTGGACGATGAGTCCG	GAGTTATCTGGACGATGAGTCCG
P24	GAGTTGGCTTGACGATGAGTCCG	GAGTTGGCTTGACGATGAGTCCG
P25	GAGTTCTGAGGACGATGAGTCCG	GAGTTCTGAGGACGATGAGTCCG
P26	GAGTTCCGATGACGATGAGTCCG	GAGTTCCGATGACGATGAGTCCG
P27	GAGTTGTGATGACGATGAGTCCG	GAGTTGTGATGACGATGAGTCCG
P28	GAGTTTAGCCGACGATGAGTCCG	GAGTTTAGCCGACGATGAGTCCG
P29	GAGTTCTGCTGACGATGAGTCCG	GAGTTCTGCTGACGATGAGTCCG
P30	GAGTTCGGGAGACGATGAGTCCG	GAGTTCGGGAGACGATGAGTCCG
P31	GAGTTCAGGCGACGATGAGTCCG	GAGTTCAGGCGACGATGAGTCCG
P32	GAGTTAGGGCGACGATGAGTCCG	GAGTTAGGGCGACGATGAGTCCG
P33	GAGTTTTGGCGACGATGAGTCCG	GAGTTTTGGCGACGATGAGTCCG
P34	GAGTTCTGTAGACGATGAGTCCG	GAGTTCTGTAGACGATGAGTCCG
P35	GAGTTCGGTGGACGATGAGTCCG	GAGTTCGGTGGACGATGAGTCCG
P36	GAGTTCCTAAGACGATGAGTCCG	GAGTTCCTAAGACGATGAGTCCG
P37	GAGTTAGTAAGACGATGAGTCCG	GAGTTAGTAAGACGATGAGTCCG
P38	GAGTTTCTACGACGATGAGTCCG	GAGTTTCTACGACGATGAGTCCG
P39	GAGTTGCTAGGACGATGAGTCCG	GAGTTGCTAGGACGATGAGTCCG
P40	GAGTTATTAGGACGATGAGTCCG	GAGTTATTAGGACGATGAGTCCG
P41	GAGTTGATATGACGATGAGTCCG	GAGTTGATATGACGATGAGTCCG
P42	GAGTTGGTCAGACGATGAGTCCG	GAGTTGGTCAGACGATGAGTCCG
P43	GAGTTAATCCGACGATGAGTCCG	GAGTTAATCCGACGATGAGTCCG
P44	GAGTTAATGAGACGATGAGTCCG	GAGTTAATGAGACGATGAGTCCG
P45	GAGTTGTTGGGACGATGAGTCCG	GAGTTGTTGGGACGATGAGTCCG
P46	GAGTTACTGTGACGATGAGTCCG	GAGTTACTGTGACGATGAGTCCG
P47	GAGTTGATTAGACGATGAGTCCG	GAGTTGATTAGACGATGAGTCCG
P48	GAGTTGTTTCGACGATGAGTCCG	GAGTTGTTTCGACGATGAGTCCG
